# Supplementary material for: The Efficacy of IgM-Enriched Immunoglobulin (eIg) Administration for Treatment of Sepsis and Septic Shock in Adult Surgical Patients: A Single-Center, Retrospective, Observational Study
Source: J Clin Med. 2026 Feb 14;15(4):1526. doi: 10.3390/jcm15041526 (PMC12941539; doi:10.3390/jcm15041526)
Supplement: Supplementary file 1 [file jcm-15-01526-s001.zip]

Archive with 1 entries (1 files):
- jcm-4103964-supplementary.pdf
